# Supplementary material for: A Machine Learning-Based Severity Prediction Tool for the Michigan Neuropathy Screening Instrument
Source: Diagnostics (Basel). 2023 Jan 11;13(2):264. doi: 10.3390/diagnostics13020264 (PMC9857736; doi:10.3390/diagnostics13020264)
Supplement: Supplementary file 1 [file diagnostics-13-00264-s001.zip]

Archive with 1 entries (1 files):
- diagnostics-2001927-supplementary.pdf
